# Supplementary material for: Genetic Susceptibility to Helicobacter pylori Infection and Pancreatic Cancer Risk: A Two-Sample Mendelian Randomisation Study
Source: Life (Basel). 2026 Feb 7;16(2):284. doi: 10.3390/life16020284 (PMC12941709; doi:10.3390/life16020284)
Supplement: Supplementary file 1 [file life-16-00284-s001.zip]

Archive with 1 entries (1 files):
- life-4043019-supplementary.xlsx
