# Supplementary material for: Genetic Susceptibility to Helicobacter pylori Infection and Pancreatic Cancer Risk: A Two-Sample Mendelian Randomisation Study
Source: Life (Basel). 2026 Feb 7;16(2):284. doi: 10.3390/life16020284 (PMC12941709; doi:10.3390/life16020284)
Supplement: Supplementary file 1 [file life-16-00284-s001.zip › life-4043019-supplementary.xlsx]

## Sheet: Supplementary table S1
Supplementary Table S1. Instrument variables of anti-H.pylori IgG levels on PaCa two-sample MR analysis in UKBB
Genetic instrument Information						Exposure (H.pylori)							Outcome (PaCa)
GWAS Study	SNP	CHR	POS	Effect Allele	Other Allele	Beta	SE	EAF	p-val	r_squared	r_squared(%)	F_statistics	Beta	SE	EAF	p-val
ieu-b-4905	rs41263973	1	32000000	A	G	0.315775	0.067234	0.033534	2.74e-06	4.71702e-05	4.71702e-05	21.8745	0.258	0.134	0.03332	0.0534
ieu-b-4905	rs2169557	2	20000000	T	C	-0.105911	0.023067	0.48846	4.55e-06	4.50807e-05	4.50807e-05	23.5233	-0.0157	0.0464	0.5108	0.736
ieu-b-4905	rs77516628	4	62000000	T	A	0.18787	0.040125	0.088953	2.94e-06	4.68786e-05	4.68786e-05	21.9554	-0.131	0.0814	0.08958	0.109
ieu-b-4905	rs72708546	4	170000000	A	G	-0.229692	0.048139	0.059115	1.9e-06	4.86841e-05	4.86841e-05	21.0814	-0.0375	0.0988	0.05898	0.704
ieu-b-4905	rs35030589	6	33000000	A	G	-0.175163	0.034285	0.13205	3.4e-07	5.58165e-05	5.58165e-05	26.1022	-0.0969	0.0668	0.1402	0.147
ieu-b-4905	rs117912702	6	170000000	A	G	0.405025	0.086599	0.019949	3.02e-06	4.67765e-05	4.67765e-05	22.0586	-0.209	0.174	0.01822	0.229
ieu-b-4905	rs73512476	11	87000000	T	G	0.212576	0.044079	0.076735	1.47e-06	4.97341e-05	4.97341e-05	21.3205	0.134	0.0862	0.07924	0.119
ieu-b-4905	rs17502937	13	30000000	T	G	-0.396711	0.084665	0.020036	2.89e-06	4.69495e-05	4.69495e-05	22.7666	0.11	0.164	0.02062	0.504
ieu-b-4905	rs74045808	14	34000000	T	C	-0.17464	0.038012	0.10756	4.49e-06	4.51375e-05	4.51375e-05	23.2576	0.013	0.0761	0.1044	0.864
ieu-b-4905	rs55871438	15	75000000	C	T	0.29919	0.064796	0.039419	4.02e-06	4.5592e-05	4.5592e-05	21.1079	0.115	0.12	0.04178	0.336
ieu-b-4905	rs78825412	15	84000000	A	C	0.31781	0.068523	0.032426	3.64e-06	4.59995e-05	4.59995e-05	21.9222	-0.0995	0.131	0.03262	0.447
ieu-b-4905	rs12591869	15	97000000	A	C	-0.128595	0.026514	0.26981	1.29e-06	5.03021e-05	5.03021e-05	21.5111	-0.021	0.0524	0.267	0.689
											total_r_squared	0.000574121
											Average_F_statistic	22.3734

## Sheet: Supplementary table S2
Supplementary Table S2. Instrument variables of anti-H.pylori IgG levels on PaCa two-sample MR analysis in combined dataset (FinnGen+UKBB+MVP)
Genetic instrument Information						Exposure (H.pylori)							Outcome (PaCa)
GWAS Study	SNP	CHR	POS	Effect Allele	Other Allele	Beta	SE	EAF	p-val	r_squared	r_squared(%)	F_statistics	Beta	SE	EAF	p-val
ieu-b-4905	rs41263973	1	32000000	A	G	0.315775	0.067234	0.033534	2.74e-06	4.71702e-05	4.71702e-05	22.0586	0.134	0.062	0.0286164	0.0313
ieu-b-4905	rs2169557	2	20000000	T	C	-0.105911	0.023067	0.48846	4.55e-06	4.50807e-05	4.50807e-05	21.0814	-0.0276	0.0187	0.532571	0.14
ieu-b-4905	rs77516628	4	62000000	T	A	0.18787	0.040125	0.088953	2.94e-06	4.68786e-05	4.68786e-05	21.9222	-0.0381	0.0331	0.08822	0.249
ieu-b-4905	rs72708546	4	170000000	A	G	-0.229692	0.048139	0.059115	1.9e-06	4.86841e-05	4.86841e-05	22.7666	0.0402	0.0398	0.0583026	0.313
ieu-b-4905	rs35030589	6	33000000	A	G	-0.175163	0.034285	0.13205	3.4e-07	5.58165e-05	5.58165e-05	26.1022	-0.00667	0.0233	0.191426	0.775
ieu-b-4905	rs73512476	11	87000000	T	G	0.212576	0.044079	0.076735	1.47e-06	4.97341e-05	4.97341e-05	23.2576	0.0188	0.0381	0.0699363	0.622
ieu-b-4905	rs17502937	13	30000000	T	G	-0.396711	0.084665	0.020036	2.89e-06	4.69495e-05	4.69495e-05	21.9554	0.0515	0.0551	0.0271479	0.349
ieu-b-4905	rs74045808	14	34000000	T	C	-0.17464	0.038012	0.10756	4.49e-06	4.51375e-05	4.51375e-05	21.1079	-0.000147	0.0351	0.0912918	0.997
ieu-b-4905	rs55871438	15	75000000	C	T	0.29919	0.064796	0.039419	4.02e-06	4.5592e-05	4.5592e-05	21.3205	0.0506	0.0454	0.0457423	0.265
ieu-b-4905	rs78825412	15	84000000	A	C	0.31781	0.068523	0.032426	3.64e-06	4.59995e-05	4.59995e-05	21.5111	0.0799	0.0493	0.0358352	0.105
ieu-b-4905	rs12591869	15	97000000	A	C	-0.128595	0.026514	0.26981	1.29e-06	5.03021e-05	5.03021e-05	23.5233	-0.0264	0.0216	0.250328	0.221
											total_r_squared	0.000527345
											Average_F_statistic	22.4188
									=

## Sheet: Supplementary table S3
Supplementary Table S3. Instrument variables of anti-H.pylori IgG levels on PaCa two-sample MR analysis in FinnGen
Genetic instrument Information						Exposure (H.pylori)							Outcome (PaCa)
GWAS Study	SNP	CHR	POS	Effect Allele	Other Allele	Beta	SE	EAF	p-val	r_squared	r_squared (%)	F_statistics	Beta	SE	EAF	p-val
ieu-b-4905	rs41263973	1	32000000	A	G	0.315775	0.067234	0.033534	2.74e-06	4.71702e-05	4.71702e-05	22.0586	0.0902	0.089	0.0215291	0.311
ieu-b-4905	rs2169557	2	20000000	T	C	-0.105911	0.023067	0.48846	4.55e-06	4.50807e-05	4.50807e-05	21.0814	-0.0701	0.0257	0.584212	0.00647
ieu-b-4905	rs77516628	4	62000000	T	A	0.18787	0.040125	0.088953	2.94e-06	4.68786e-05	4.68786e-05	21.9222	-0.0225	0.0449	0.08908	0.617
ieu-b-4905	rs72708546	4	170000000	A	G	-0.229692	0.048139	0.059115	1.9e-06	4.86841e-05	4.86841e-05	22.7666	0.1	0.0537	0.0607279	0.0622
ieu-b-4905	rs35030589	6	33000000	A	G	-0.175163	0.034285	0.13205	3.4e-07	5.58165e-05	5.58165e-05	26.1022	-0.011	0.0284	0.291677	0.697
ieu-b-4905	rs117912702	6	170000000	A	G	0.405025	0.086599	0.019949	2.91e-06	4.67765e-05	4.67765e-05	21.8745	-0.0528	0.149	0.00752979	0.723
ieu-b-4905	rs73512476	11	87000000	T	G	0.212576	0.044079	0.076735	1.47e-06	4.97341e-05	4.97341e-05	23.2576	0.0173	0.0575	0.052569	0.763
ieu-b-4905	rs17502937	13	30000000	T	G	-0.396711	0.084665	0.020036	2.89e-06	4.69495e-05	4.69495e-05	21.9554	0.139	0.0694	0.0360236	0.0451
ieu-b-4905	rs74045808	14	34000000	T	C	-0.17464	0.038012	0.10756	4.49e-06	4.51375e-05	4.51375e-05	21.1079	-0.00719	0.0517	0.0643755	0.889
ieu-b-4905	rs55871438	15	75000000	C	T	0.29919	0.064796	0.039419	4.02e-06	4.5592e-05	4.5592e-05	21.3205	0.0355	0.0552	0.058247	0.519
ieu-b-4905	rs78825412	15	84000000	A	C	0.31781	0.068523	0.032426	3.64e-06	4.59995e-05	4.59995e-05	21.5111	0.138	0.0659	0.0409855	0.037
ieu-b-4905	rs12591869	15	97000000	A	C	-0.128595	0.026514	0.26981	1.29e-06	5.03021e-05	5.03021e-05	23.5233	-0.0139	0.0307	0.222085	0.651
											total_r_squared	0.000574121
											Average_F_statistic	22.3734

## Sheet: Supplementary table S4
Supplementary Table S4. Instrument variables of anti-H.pylori IgG levels on PaCa two-sample MR analysis in MVP (EUR)
Genetic instrument Information						Exposure (H.pylori)							Outcome (PaCa)
GWAS Study	SNP	CHR	POS	Effect Allele	Other Allele	Beta	SE	EAF	p-val	r_squared	r_squared(%)	F_statistics	Beta	SE	EAF	p-val
ieu-b-4905	rs41263973	1	32000000	A	G	0.315775	0.067234	0.033534	2.74e-06	4.71702e-05	4.71702e-05	22.0586	0.114	0.113	0.031	0.315
ieu-b-4905	rs2169557	2	20000000	T	C	-0.105911	0.023067	0.48846	4.55e-06	4.50807e-05	4.50807e-05	21.0814	0.0379	0.0334	0.5027	0.256
ieu-b-4905	rs77516628	4	62000000	T	A	0.18787	0.040125	0.088953	2.94e-06	4.68786e-05	4.68787e-05	21.9222	-0.0149	0.0611	0.086	0.807
ieu-b-4905	rs72708546	4	170000000	A	G	-0.229692	0.048139	0.059115	1.9e-06	4.86841e-05	4.86841e-05	22.7666	-0.0305	0.0744	0.0552	0.681
ieu-b-4905	rs35030589	6	33000000	A	G	-0.175163	0.034285	0.13205	3.4e-07	5.58165e-05	5.58165e-05	26.1022	0.0622	0.0518	0.1424	0.23
ieu-b-4905	rs73512476	11	87000000	T	G	0.212576	0.044079	0.076735	1.47e-06	4.97341e-05	4.97341e-05	23.2576	-0.0411	0.063	0.078	0.514
ieu-b-4905	rs17502937	13	30000000	T	G	-0.396711	0.084665	0.020036	2.89e-06	4.69495e-05	4.69495e-05	21.9554	-0.187	0.108	0.0248	0.0839
ieu-b-4905	rs74045808	14	34000000	T	C	-0.17464	0.038012	0.10756	4.49e-06	4.51375e-05	4.51375e-05	21.1079	0.0012	0.0614	0.1051	0.984
ieu-b-4905	rs55871438	15	75000000	C	T	0.29919	0.064796	0.039419	4.02e-06	4.5592e-05	4.5592e-05	21.3205	0.0557	0.107	0.0372	0.604
ieu-b-4905	rs78825412	15	84000000	A	C	0.31781	0.068523	0.032426	3.64e-06	4.59995e-05	4.59995e-05	21.5111	0.0573	0.0904	0.0339	0.526
ieu-b-4905	rs12591869	15	97000000	A	C	-0.128595	0.026514	0.26981	1.29e-06	5.03021e-05	5.03021e-05	23.5233	-0.0478	0.0374	0.2619	0.2
											total_r_squared	0.000527345
											Average_F_statistic	22.4188

## Sheet: Supplementary table S5
Supplementary Table S5. MR analyses results in MVP (EUR) and FinnGen
PaCa Outcome Source	MR Method	nsnp	OR	p-value	95% CI
MVP(EUR)	WMO	11	1.2327	0.404504	0.770-1.975
	WM	11	1.14511	0.329995	0.872-1.504
	MR Egger	11	1.54126	0.114578	0.949-2.504
	IVW	11	1.07185	0.460273	0.892-1.289
	MR-PRESSO	11	1.072	0.458	0.899-1.279
FinnGen	WMO	12	1.07789	0.621101	0.807-1.439
	WM	12	1.07415	0.454313	0.891-1.296
	MR Egger	12	0.760141	0.231797	0.498-1.159
	IVW	12	1.05073	0.580008	0.882-1.252
	MR-PRESSO	12	1.05073	0.591077	0.882-1.252

## Sheet: Supplementary table S6
Table S6 pancreatic cancer GWAS dataset
Dataset	Source	Population	Case definition	Controls	No of cases	No of controls
UK Biobank (UKBB)	UK Biobank GWAS summary statistics	Predominantly European ancestry from the UK	Pancreatic cancer defined using cancer registry records, hospital episode statistics, and ICD-10 code C25 category	Cancer-free participants or those without pancreatic cancer	936	400294
FinnGen	FinnGen Consortium (R-release GWAS summary statistics)	Predominantly Finnish ancestry	Pancreatic cancer cases identified using national cancer registry data, based on ICD-10 code C25 category and ICD-O-3 oncology code	Participants without a pancreatic cancer diagnosis	3139	378749
Million Veteran Program (MVP (EUR))	MVP GWAS summary statistics (EUR ancestry subset)	United States veterans of European ancestry	Pancreatic cancer cases identified using electronic health records and validated ICD codes (ICD-9 with code 157 category; ICD-10 with C25 category; ICD-O-3 Site Codes)	Participants without pancreatic cancer	1904	455817
